# Supplementary material for: Feasibility of Longitudinal ctDNA Assessment in Patients with Uterine and Extra-Uterine Leiomyosarcoma
Source: Cancers (Basel). 2022 Dec 27;15(1):157. doi: 10.3390/cancers15010157 (PMC9818540; doi:10.3390/cancers15010157)
Supplement: Supplementary file 1 [file cancers-15-00157-s001.zip]

Archive with 1 entries (1 files):
- cancers-2112150-supplementary.pdf
